# Supplementary material for: Photoelectrocatalytic Processes of TiO2 Film: The Dominating Factors for the Degradation of Methyl Orange and the Understanding of Mechanism
Source: Molecules. 2023 Dec 6;28(24):7967. doi: 10.3390/molecules28247967 (PMC10746121; doi:10.3390/molecules28247967)
Supplement: Supplementary file 1 [file molecules-28-07967-s001.zip]

Archive with 1 entries (1 files):
- molecules-2726432-supplementary.pdf
